# Supplementary material for: The Influence of the Ball Milling Process on the Structure and Functional Properties of Walnut Meal
Source: Foods. 2026 Jun 23;15(13):2250. doi: 10.3390/foods15132250 (PMC13361227; doi:10.3390/foods15132250)
Supplement: Supplementary file 1 [file foods-15-02250-s001.zip]

Archive with 17 entries (15 files):
- Figure S1. At magnifications of 1000× and 2000×, microstructural images of walnut meal after different ball milling times/
- Figure S1. At magnifications of 1000× and 2000×, microstructural images of walnut meal after different ball milling times/BM-0,1000x.tif
- Figure S1. At magnifications of 1000× and 2000×, microstructural images of walnut meal after different ball milling times/BM-0,2000x.tif
- Figure S1. At magnifications of 1000× and 2000×, microstructural images of walnut meal after different ball milling times/BM-10,1000x.tif
- Figure S1. At magnifications of 1000× and 2000×, microstructural images of walnut meal after different ball milling times/BM-10,2000x.tif
- Figure S1. At magnifications of 1000× and 2000×, microstructural images of walnut meal after different ball milling times/BM-15,1000x.tif
- Figure S1. At magnifications of 1000× and 2000×, microstructural images of walnut meal after different ball milling times/BM-15,2000x.tif
- Figure S1. At magnifications of 1000× and 2000×, microstructural images of walnut meal after different ball milling times/BM-20,1000x.tif
- Figure S1. At magnifications of 1000× and 2000×, microstructural images of walnut meal after different ball milling times/BM-20,2000x.tif
- Figure S1. At magnifications of 1000× and 2000×, microstructural images of walnut meal after different ball milling times/BM-5,1000x.tif
- Figure S1. At magnifications of 1000× and 2000×, microstructural images of walnut meal after different ball milling times/BM-5,2000x.tif
- Figure S2. The schematic diagram of dynamic interfacial tension in walnut meal at different ball milling times/
- Figure S2. The schematic diagram of dynamic interfacial tension in walnut meal at different ball milling times/BM-0.bmp
- Figure S2. The schematic diagram of dynamic interfacial tension in walnut meal at different ball milling times/BM-10.bmp
- Figure S2. The schematic diagram of dynamic interfacial tension in walnut meal at different ball milling times/BM-15.bmp
- Figure S2. The schematic diagram of dynamic interfacial tension in walnut meal at different ball milling times/BM-20.bmp
- Figure S2. The schematic diagram of dynamic interfacial tension in walnut meal at different ball milling times/BM-5.bmp
